# Supplementary material for: IA-Body Composition CT at T12 in Idiopathic Pulmonary Fibrosis: Diagnosing Sarcopenia and Correlating with Other Morphofunctional Assessment Techniques
Source: Nutrients. 2024 Aug 28;16(17):2885. doi: 10.3390/nu16172885 (PMC11396836; doi:10.3390/nu16172885)
Supplement: Supplementary file 1 [file nutrients-16-02885-s001.zip]

Archive with 1 entries (1 files):
- nutrients-3158828-supplementary.pdf
